# Supplementary material for: Identification and Molecular Characterization of the CAMTA Gene Family in Solanaceae with a Focus on the Expression Analysis of Eggplant Genes under Cold Stress
Source: Int J Mol Sci. 2024 Feb 8;25(4):2064. doi: 10.3390/ijms25042064 (PMC10888690; doi:10.3390/ijms25042064)
Supplement: Supplementary file 1 [file ijms-25-02064-s001.zip]

Archive with 1 entries (1 files):
- ijms-2813236-supplementary.pdf
